# Supplementary material for: SARS-CoV-2 Spike Protein XBB.1.5 Mutations Altered Four Conserved Antigenic Determinants
Source: Int J Mol Sci. 2026 Feb 18;27(4):1940. doi: 10.3390/ijms27041940 (PMC12941379; doi:10.3390/ijms27041940)
Supplement: Supplementary file 1 [file ijms-27-01940-s001.zip]

Archive with 1 entries (1 files):
- ijms-4143224-supplementary.pdf
